# Supplementary material for: A directed genome evolution method to enhance hydrogen production in Rhodobacter capsulatus
Source: Front Microbiol. 2022 Aug 24;13:991123. doi: 10.3389/fmicb.2022.991123 (PMC9449697; doi:10.3389/fmicb.2022.991123)
Supplement: Supplementary file 2 [file Table_1.XLSX]

## Sheet: table 3
	Table S2: Mutations produced by UV-light treatment in the chromosome of R. capsulatus S2 and derivative strains
	ORFa/ intergenic region	CDSb	Location in genome (nt)c	Annotated function	Nucleotide change	Amino acid substitution	Mutation present in Strains	Biological process/ Molecular function	COG functional category
	RCAP_rcc01445	ADE85190.1	1,561,615	tonB-dependent receptor	1891C>T	-	11F, 12A, 3D and 12C	Siderophore transport	Ion transport and metabolism
	zntA2	ADE85920.1	2,365,249	Heavy metal translocating P-type ATPase-2	1854G>T	Q618H	11F, 12A, 3D and 12C	Metal binding and zinc detoxification	Ion transport and metabolism
	RCAP_rcc01343	ADE85091.1	1,446,361/1,446,518	Iron siderophore/cobalamin ABC transporter	260C>A, 417C>A	A87D/ - d	11F, 12A, 3D and 12C	Transmembrane transport activity	Ion transport and metabolism
	eda	ADE86142.1	2,586,621	2-dehydro-3-deoxy-phosphogluconate aldolase	229A>C	T77P	11F	Involved in the degradation of glucose via the Entner-Doudoroff pathway	Carbon metabolism
	trpE	ADE86085.1	2,524,076/ 2,527,007	Anthranilate synthase component I	1273A>G, 1285A>G	R425G/R429G	11F, 12A, 3D and 12C	Catalyzes the two-step biosynthesis of anthranilate	Amino acid transport and metabolism
	RCAP_rcc02788	ADE86517.1	2,978,479	Uncharacterized protein	T insertion at position 2398	-	11F, 12A, 3D and 12C	Unknown function
	RCAP_rcc03379 promoter	ADE87103.1	3,582,395/ 3,582,398/	Uncharacterized protein	633G>C, 636C>T	-	11F, 12A, 3D and 12C	Unknown function
			3,582,450		688T>G
	RCAP_rcc02232	ADE85962.1	2,402,716	FAD dependent oxidoreductase	904A>C	T302P	11F, 12A, 3D and 12C	NAD-binding/ Nitrogen fixation	Energy production and conversion
	RCAP_rcc00185	ADE83950.1	221.958	Uncharacterized protein	2050A>G	I684V	12A, 3D and 12C	Unknown function
	RCAP_rcc03392	ADE87116.1	3,596,864	Transmembrane HlyD family secretion protein	82C>A	P28T	12A, 3D and 12C	Protein transport/ Detoxification	Ion transport and metabolism
	RCAP_rcc01477	ADE85222.1	1,599,963	FAD dependent oxidoreductase	196A>C	T66P	12A, 3D and 12C	Oxidoreductase activity	Energy production and conversion
	araB	ADE86099.1	2,540,644/ 2,540,648	Ribulokinase/ FGGY carbohydrate kinase family	269T>C, 273A>C	I90T	12A, 3D and 12C	Involved in the subpathway that synthesizes D-xylulose 5-phosphate from L-arabinose	Carbohydrate metabolism
	RCAP_rcc02151	ADE85881.1	2,320,684	Methyl-accepting chemotaxis sensory transducer	851T>G	V284G	12A, 3D and 12C	Transmembrane signaling receptor activity	Chemotaxis
	RCAP_rcc00543	ADE84308.1	581.529	Uncharacterized protein	A deletion at position 8	-	8D
	parC	ADE83911.1	156.614	DNA topoisomerase IV, subunit A	722T>G	V241G	8D	Chromosome segregation	Replication
	In between ilvI large and	ADE85288.1/ADE85287.1	1,668,392/ 1,668,393	Acetolactate synthase	A>G, A>G	-	8D	Involved in the subpathway that synthesizes L-isoleucine from 2-oxobutanoate	Amino acid transport and metabolism
	small subunit
	In between rnd2 and uvrD	ADE85235.1/ ADE85236.1	1,613,882	Ribonuclease D and DNA helicase	T>C	-	8D	rdn2: Exonuclease involved in the 3' processing of various precursor tRNAs	Replication
	(terminator of both)							uvrD: nucleotide binding
	ackA2	ADE85944.1	2,389,542	Acetate kinase	C>G	-	8D	Catalyzes the formation of acetyl phosphate from acetate	Organic acid metabolic process
	malY	ADE87122.1	3,602,951	Cystathionine beta-lyase	886A>C	T296P	3D	Homocysteine and pyruvate-forming	Amino acid transport and metabolism
	mccA	ADE85258.1	1,640,662/ 1,640,674	Methylcrotonyl-CoA carboxylase, alpha subunit	598G>A, 610G>A	E200K/ E204K	3D	Catalysis the formation trans-3-methylglutaconyl-CoA from 3-methylbut-2-enoyl-CoA	Amino acid transport and metabolism
	gfo	ADE86541.1	3,003,015	Glucose--fructose oxidoreductase	833T>C	F278S	3D	Synthesizes D-sorbitol from D-fructose and D-glucose	Carbohydrate metabolism
	livH2	ADE86173.1	2,621,045	Branched-chain amino acid ABC transporter	152T>G	V51G	3D	Amino acid uptake	Amino acid transport and metabolism
	ndh	ADE86315.1	2,774,232	NADH dehydrogenase, cyclic nucleotide-regulated	30T>G	-	3D	NADH oxidation	Energy production and conversion
	RCAP_rcc02062	ADE85806.1	2,221,313/ 2,221,324	Heat shock protein, Hsp70 family	939A>G, 950A>C	-/ D317A	12C	ATP binding and ATP hydrolysis activity	Chaperons
	metH3	ADE85903.1	2,346,158	Methionine synthase, A subunit-2	608A>C	N203T	12C	Catalyzes the transfer of a methyl group from methyl-cobalamin to homocysteine	Amino acid transport and metabolism
	RCAP_rcc02427	ADE85903.1	2,603,034	Peptidase, M23 family/LysM domain protein	463A>C	T155P	12C	Hydrolase activity
	topA	ADE86824.1	3,294,768	DNA topoisomerase I	704T>C	V235A	12C		Replication
	nifA2	ADE84332.1	606.589	Nif-specific regulatory protein-2	254A>C	H85P	12C	Nitrogen fixation	Nitrogen metabolism
	alkJ	ADE86874.1	3,347,884/ 3,347,894	Alcohol dehydrogenase	1364G>T, 1374C>G	R455L/ -	12C	Flavin adenine dinucleotide binding	Energy production and conversion
	aORF, open reading frame
	bCDS, coding DNA sequence
	cnt, nucleotide
	d - means no amino acid change
